# Supplementary material for: 2D Magnetic Manipulation of a Micro-Robot in Glycerin Using Six Pairs of Magnetic Coils
Source: Micromachines (Basel). 2022 Dec 4;13(12):2144. doi: 10.3390/mi13122144 (PMC9784892; doi:10.3390/mi13122144)
Supplement: Supplementary file 1 [file micromachines-13-02144-s001.zip]

Archive with 1 entries (1 files):
- micromachines-2016372-supplementary.pdf
